# Supplementary material for: Readily Available Water Access is Associated with Greater Milk Production in Grazing Dairy Herds
Source: Animals (Basel). 2019 Feb 5;9(2):48. doi: 10.3390/ani9020048 (PMC6406619; doi:10.3390/ani9020048)
Supplement: Supplementary file 1 [file animals-09-00048-s001.zip]

Archive with 2 entries (2 files):
- animals-433944-SI.pdf
- Daros_et_al_water.csv
