# Supplementary material for: Readily Available Water Access is Associated with Greater Milk Production in Grazing Dairy Herds
Source: Animals (Basel). 2019 Feb 5;9(2):48. doi: 10.3390/ani9020048 (PMC6406619; doi:10.3390/ani9020048)
Supplement: Supplementary file 1 [file animals-09-00048-s001.zip › Daros_et_al_water.csv]

	date	farmID	n.milk.cows	n.dry.cows	avg.cow.d	concentrate.kg.cow.d	paddock.type	concentrate.freq.d	silage.area.cow	silage.kg.cow	silage.freq.d	pasture.maturity	water.holding.area	hours.paddock	water.access	free.in.or.out	mean_lac	sd_lac	holpercent	area_totalpasture.cow	area_totalfeed.cow	pasture.optimum	pasture.pre.opt	avg_temp	min_temp	max_temp	avg_hum	min_hum	max_hum	avg_THI	min_THI	max_THI	THI74_hours	precip	avg_THI_roll	sum_THI74_roll	sum_precip_4d
1	2015-02-24	22	30	2	14.33333333	5	variable	2	0.28125	20	1	optimum	um	12	limited	restricted	NA	NA	0.9	0.233333333333333	0.533333333333333	1	0	22.3208333333333	19	27.9	78.8333333333333	59	96	70.2423708333333	65.7941	77.14786	4	0.2	70.2804570833333	21	60.8
2	2015-02-25	2	51	2	16.66666667	6	fixed	2	0.226415094	17	2	optimum	um	12	free	water.in	2.23529411764706	1.06935934641481	0.901960784313726	0.450980392156863	0.686274509803922	1	0	24.4541666666667	19.7	30.1	65.875	47	86	72.22976	66.26331	77.96553	10	0	70.4056622916667	22	60.6
3	2015-02-25	3	48	13	16.66666667	5	both	2	0.163934426	24	2	optimum	dois ou mais	12	free	water.out	NA	NA	0.73469387755102	0.224489795918367	0.428571428571429	1	0	24.4541666666667	19.7	30.1	65.875	47	86	72.22976	66.26331	77.96553	10	0	70.4056622916667	22	60.6
4	2015-02-26	4	42	5	14.28571429	6	variable	2	0.170212766	20	2	optimum	um	12	limited	restricted	2.10810810810811	1.21983113093083	0.75	0.229166666666667	0.395833333333333	1	0	25.9583333333333	22.3	30.2	67.9583333333333	53	82	74.8955058333333	70.50683	79.3409	11	1.8	70.7344142708333	25	11.6
5	2015-02-26	5	50	21	15.6	5	variable	2	0.169014085	12	2	pre-opt	dois ou mais	12	limited	restricted	2.51428571428571	1.14715578129329	0.98	0.32	0.56	0	1	25.9583333333333	22.3	30.2	67.9583333333333	53	82	74.8955058333333	70.50683	79.3409	11	1.8	70.7344142708333	25	11.6
6	2015-02-27	6	34	9	16.17647059	3.5	fixed	2	0.302325581	15	2	optimum	dois ou mais	12	free	water.out	1.82758620689655	0.928476690885259	0	0.333333333333333	0.622222222222222	1	0	23.575	21.3	29	82.5833333333333	63	94	72.6851245833333	69.69368	79.3006	7	0.4	71.7850905208333	29	5
7	2015-03-02	8	27	4	25.92592593	9	variable	2	0.225806452	10	2	optimum	dois ou mais	12	free	water.out	3.33333333333333	2.79232903671386	1	0.225806451612903	0.451612903225806	1	0	24.0333333333333	19.4	29	66.0416666666667	51	77	71.8294529166667	65.79162	77.1391	7	0	72.9343005208333	34	2.8
8	2015-03-02	7	47	9	25.53191489	8	both	2	0.267857143	20	1	optimum	um	12	free	water.out	2.65116279069767	1.52571171417571	1	0.137254901960784	0.431372549019608	1	0	24.0333333333333	19.4	29	66.0416666666667	51	77	71.8294529166667	65.79162	77.1391	7	0	72.9343005208333	34	2.8
9	2015-03-03	9	37	12	21.62162162	7	variable	2	0.224489796	17.5	2	pre-opt	um	24	free	water.out	2.78378378378378	1.68547940979439	0.851063829787234	0.382978723404255	0.617021276595745	0	1	24.8	21.2	29.2	72.7083333333333	55	89	73.5941458333333	69.42432	78.7168	10	0.6	72.1677872916667	30	1
10	2015-03-05	11	38	5	21.05263158	6	fixed	2	0.372093023	NA	2	optimum	um	12	free	water.in	NA	NA	0.787234042553192	0.170212765957447	0.51063829787234	1	0	22.7333333333333	20.3	26.3	84.9583333333333	66	98	71.5351733333333	68.30812	75.46679	3	1.4	72.579193125	30	4
11	2015-03-05	12	44	9	20.45454545	4	variable	2	0.283018868	17	2	optimum	dois ou mais	12	free	water.in	NA	NA	0.954545454545455	0.204545454545455	0.545454545454545	1	0	22.7333333333333	20.3	26.3	84.9583333333333	66	98	71.5351733333333	68.30812	75.46679	3	1.4	72.579193125	30	4
12	2015-03-06	13	67	17	14.92537313	2	variable	2	0.178571429	20	2	NA	um	12	limited	restricted	NA	NA	0.808823529411765	0.220588235294118	0.441176470588235	NA	NA	23.3958333333333	21.2	26.9	83.4583333333333	68	98	72.5098320833333	69.93278	76.84401	7	9	72.3748346875	26	5
13	2015-03-06	47	24	12	27.08333333	NA	variable	2	0.25	20	2	post-opt	um	24	limited	restricted	NA	NA	0.7	0.366666666666667	0.666666666666667	0	0	23.3958333333333	21.2	26.9	83.4583333333333	68	98	72.5098320833333	69.93278	76.84401	7	9	72.3748346875	26	5
14	2015-03-16	14	24	9	16.25	5.5	fixed	2	0.121212121	25	1	optimum	um	24	free	water.out	NA	NA	0.620689655172414	NA	NA	1	0	23.8375	19.3	29.1	77.875	53	98	72.3954575	66.54772	77.734	10	0	71.1479957291667	28	0
15	2015-03-16	15	41	10	19.51219512	6	fixed	2	0.196078431	15	2	optimum	um	12	limited	restricted	3.22222222222222	2.08547508956745	0.488372093023256	0.209302325581395	0.441860465116279	1	0	23.8375	19.3	29.1	77.875	53	98	72.3954575	66.54772	77.734	10	0	71.1479957291667	28	0
16	2015-03-17	49	49	6	11.02040816	3	fixed	2	0.090909091	7	1	optimum	NA	12	limited	restricted	NA	NA	0	NA	NA	1	0	23.9458333333333	19.2	28.5	75.4583333333333	56	97	72.3383695833333	66.41876	77.59485	8	0	71.8586240625	32	0
17	2015-03-18	16	38	4	11.84210526	5	fixed	2	0.119047619	25	2	NA	um	12	free	water.out	NA	NA	0.0789473684210526	0.144736842105263	0.276315789473684	NA	NA	23.9458333333333	19.4	29.7	70.9583333333333	49	95	72.0006558333333	66.57658	77.9085	6	0.8	72.344135625	34	0
18	2015-03-19	17	33	3	13.63636364	4	fixed	2	0.222222222	4	1	post-opt	dois ou mais	12	free	water.in	NA	NA	0.527777777777778	0.333333333333333	0.555555555555556	0	0	23.8583333333333	19.8	29.1	67.4583333333333	47	80	71.6585345833333	66.5796	76.75328	8	4	72.1777104166667	33	0.8
19	2015-03-20	18	34	4	14.70588235	5	variable	2	0.263157895	6	2	post-opt	um	12	limited	restricted	NA	NA	0.275	0.475	0.725	0	0	23.5125	19.1	26.9	63.1666666666667	52	81	70.8530404166667	65.50429	75.36429	7	0	72.098254375	32	4.8
20	2015-03-20	19	35	5	21.42857143	6	variable	2	0.1	15	2	post-opt	um	12	free	water.in	2.3125	1.44663123686856	0.975609756097561	0.170731707317073	0.268292682926829	0	0	23.5125	19.1	26.9	63.1666666666667	52	81	70.8530404166667	65.50429	75.36429	7	0	72.098254375	32	4.8
21	2015-03-23	26	32	8	17.8125	6	fixed	2	0.2	8	1	post-opt	nada	24	free	water.out	NA	NA	0.441176470588235	0.128571428571429	0.357142857142857	0	0	19.0208333333333	12.8	26.1	71.6666666666667	48	92	64.3815479166667	55.17024	72.97972	0	0	69.3802084375	19	4
22	2015-03-24	27	35	4	17.14285714	4.5	fixed	3	0.153846154	10	1	optimum	um	12	limited	restricted	NA	NA	0.974358974358974	0.179487179487179	0.333333333333333	1	0	22.6041666666667	16.5	28.4	59.9166666666667	37	83	69.0534804166667	61.35405	75.02666	4	0	67.5609617708333	11	0
23	2015-03-25	21	31	4	16.77419355	3.5	fixed	1	0.2	12	1	NA	um	12	limited	restricted	NA	NA	0.885714285714286	0.3	0.5	NA	NA	24.1166666666667	19.5	29	57.2083333333333	40	71	71.0333520833333	65.64855	75.59704	6	0	67.1110717708333	8	0
24	2015-03-25	20	36	3	12.5	3	variable	2	0.307692308	20	1	post-opt	um	12	limited	restricted	2.73333333333333	1.08065539926196	0.394736842105263	0.315789473684211	0.631578947368421	0	0	24.1166666666667	19.5	29	57.2083333333333	40	71	71.0333520833333	65.64855	75.59704	6	0	67.1110717708333	8	0
25	2015-03-26	23	30	7	20	6.5	variable	2	0.27027027	20	2	optimum	um	12	limited	restricted	NA	NA	0.976190476190476	0.142857142857143	0.380952380952381	1	0	23.125	18.3	27.6	63.5833333333333	43	95	70.2504383333333	64.74915	74.37781	3	0.2	67.3287172916667	10	0
26	2015-03-27	24	41	11	11.58536585	2.5	fixed	2	0.269230769	23	2	post-opt	um	12	free	water.in	NA	NA	0.326530612244898	0.224489795918367	0.510204081632653	0	0	18.85	17.6	21.1	97.125	94	98	65.80631875	63.61752	69.84822	0	18.6	68.6797046875	13	0.2
27	2015-03-27	25	25	9	20	4	variable	2	0.441176471	15	2	post-opt	dois ou mais	12	limited	restricted	3	1.51657508881031	0.875	0.15625	0.625	0	0	18.85	17.6	21.1	97.125	94	98	65.80631875	63.61752	69.84822	0	18.6	68.6797046875	13	0.2
28	2015-03-30	50	29	5	19.93103448	6.8	fixed	3	0.411764706	24	3	NA	um	12	limited	restricted	NA	NA	0.96875	0.1875	0.625	NA	NA	20.2833333333333	18.1	23.8	85.375	63	98	67.44377	64.47143	71.41306	0	4.2	67.9163957291667	3	26.4
29	2015-04-06	48	26	9	8.653846154	2	fixed	2	0.314285714	NA	1	pre-opt	um	12	free	water.out	NA	NA	0.75	0.285714285714286	0.678571428571429	0	1	17.325	14.2	21.8	84.5	58	97	62.43533625	57.56968	68.4006	0	1.8	68.78711375	7	16.2
30	2015-04-21	28	37	8	17.56756757	6.48	fixed	3	0.566666667	18	3	NA	dois ou mais	8	free	water.out	2.25	1.21543108701099	1	0.1	0.666666666666667	NA	NA	19.2791666666667	18.3	20.2	96.75	86	100	66.52816375	64.94	68.36	0	0.6	68.4826175	5	38
31	2015-04-23	29	32	7	17.8125	9	fixed	2	0.384615385	30	2	post-opt	um	24	limited	restricted	2.53571428571429	2.04544920099777	1	0.15625	0.625	0	0	19.0875	16.4	24.4	87.2916666666667	56	100	65.3325016666667	61.50064	71.73963	0	0	67.2933401041667	1	24.6
32	2015-04-28	30	40	15	18.75	4	both	3	0.236363636	13	3	post-opt	nada	12	free	water.in	3.74285714285714	2.67166897763372	0.6	0.72	1.00888888888889	0	0	19.0125	14.5	23.6	67.4583333333333	51	89	64.4846420833333	58.09395	70.03864	0	0	63.57364875	0	0.4
33	2015-04-29	53	34	1	18.23529412	7	fixed	3	0.457142857	20	3	optimum	NA	12	limited	restricted	NA	NA	0.794871794871795	0.192307692307692	0.602564102564103	1	0	17.5416666666667	12.6	22.4	76.2916666666667	61	95	62.5779829166667	54.7713	69.24836	0	0	63.4639280208333	0	0.2
34	2015-04-30	51	61	11	19.67213115	7	variable	3	0.472222222	25	2	NA	um	12	limited	restricted	NA	NA	0.985294117647059	0.338235294117647	0.838235294117647	NA	NA	18.5625	15.7	24.1	77.2916666666667	57	89	64.2732666666667	60.12327	71.50568	0	0	63.9513553125	0	0
35	2015-05-04	31	31	7	14.19354839	3.5	variable	2	0.131578947	20	3	optimum	um	12	free	water.in	2.70967741935484	1.88314538980393	0	0.551282051282051	0.67948717948718	1	0	15.8916666666667	12.7	19.4	84.5416666666667	54	100	60.1424179166667	55.29175	64.90854	0	0.2	64.2981855208333	0	50.4
36	2015-05-05	32	32	8	12.1875	5	both	2	0.2	23	2	pre-opt	um	24	limited	restricted	2.29032258064516	1.77376338871333	0.65	0.235	0.435	0	1	13.2458333333333	7.6	19.7	73.25	34	98	55.6487625	45.81552	64.91053	0	0	63.2654733333333	0	50.6
37	2015-05-05	33	32	12	20.9375	7	fixed	2	0.227272727	12	2	post-opt	um	12	free	water.in	NA	NA	1	0.159090909090909	0.386363636363636	0	0	13.2458333333333	7.6	19.7	73.25	34	98	55.6487625	45.81552	64.91053	0	0	63.2654733333333	0	50.6
38	2015-05-06	52	26	2	25	5	fixed	2	0.428571429	20	3	optimum	dois ou mais	12	free	water.out	NA	NA	0.962962962962963	0.259259259259259	0.703703703703704	1	0	17.8208333333333	13.3	23.3	66.6666666666667	39	85	62.7515004166667	56.14394	69.64417	0	0	60.7524080208333	0	50.6
39	2015-05-06	34	33	2	19.09090909	5	fixed	2	0.4	18	2	post-opt	um	12	limited	restricted	2.20689655172414	1.39845093751284	0.916666666666667	0.111111111111111	0.5	0	0	17.8208333333333	13.3	23.3	66.6666666666667	39	85	62.7515004166667	56.14394	69.64417	0	0	60.7524080208333	0	50.6
40	2015-05-12	35	40	12	21.25	6	variable	2	0.769230769	25	2	post-opt	um	24	limited	restricted	NA	NA	0.644444444444444	0.288888888888889	1.17777777777778	0	0	14.0375	9.9	19.3	87.2083333333333	67	98	57.0212970833333	49.90998	65.24983	0	0.2	60.5341805208333	0	13.2
41	2015-05-13	41	38	8	15.78947368	5	fixed	3	0.239130435	20	3	post-opt	NA	12	free	water.in	NA	NA	0.790697674418605	0.123255813953488	0.37906976744186	0	0	16.6958333333333	13.2	21.8	83.2916666666667	64	98	61.3860741666667	55.78464	68.61848	0	0	59.6774415625	0	13.4
42	2015-05-16	36	58	12	19.82758621	6	variable	2	0.2	40	2	pre-opt	dois ou mais	12	free	water.in	2.67567567567568	1.24842242792997	0.67741935483871	0.419354838709677	0.645161290322581	0	1	17.2375	15.8	19.9	85.6666666666667	67	98	62.5264729166667	60.31922	66.03767	0	7.8	60.894749375	0	0.2
43	2015-05-18	37	29	5	11.72413793	1.5	fixed	2	0.235294118	28	2	pre-opt	um	12	free	water.out	NA	NA	0.0909090909090909	0.242424242424242	0.484848484848485	0	1	19.2833333333333	15.8	23.2	80.7083333333333	60	95	65.5996645833333	60.3729	70.6049	0	0.2	62.8721479166667	0	7.8
44	2015-05-19	38	29	5	16.55172414	5.5	fixed	2	0.141176471	6	1	post-opt	um	12	limited	restricted	1.53571428571429	0.576203594236084	0.628571428571429	0.0914285714285714	0.228571428571429	0	0	18.0041666666667	13.8	22.3	84.4166666666667	64	99	63.5389904166667	56.85276	69.34028	0	0.2	63.7484725	0	8
45	2015-05-20	39	44	7	16.81818182	5	variable	2	0.490196078	30	2	pre-opt	nada	24	limited	restricted	2.91666666666667	1.55609401111519	0.977272727272727	0.113636363636364	0.681818181818182	0	1	18.2166666666667	13.9	22.9	79.7083333333333	62	97	63.7762583333333	57.03617	70.03902	0	0	63.8639051041667	0	8.2
46	2015-05-21	40	57	6	19.29824561	5	fixed	3	0.317460317	6	3	optimum	nada	12	free	water.in	NA	NA	0	0.358208955223881	0.656716417910448	1	0	19.8666666666667	15.4	24.4	74.7083333333333	57	93	66.1594083333333	59.65378	71.68192	0	0	64.1763514583333	0	0.4
47	2015-05-27	1	43	5	13.95348837	6	variable	2	0.25	20	2	post-opt	um	12	free	water.out	NA	NA	0.697674418604651	0.244186046511628	0.523255813953488	0	0	17.4666666666667	15.1	18.8	96.6666666666667	92	100	63.3503866666667	59.16053	65.84	0	16.6	68.2367425	2	151
48	2015-05-27	46	22	NA	NA	NA	fixed	2	NA	NA	NA	post-opt	nada	12	limited	restricted	NA	NA	0.733333333333333	NA	NA	0	0	17.4666666666667	15.1	18.8	96.6666666666667	92	100	63.3503866666667	59.16053	65.84	0	16.6	68.2367425	2	151
49	2015-05-28	42	31	6	20.96774194	5.5	both	2	0.216216216	20	NA	pre-opt	nada	12	limited	restricted	NA	NA	0.972972972972973	0.324324324324324	0.540540540540541	0	1	12.6333333333333	11.5	14.7	94.5416666666667	85	98	54.8107941666667	52.78745	58.42205	0	2	66.5158032291667	0	167.6
50	2015-05-29	45	NA	NA	NA	NA	variable	NA	NA	NA	NA	pre-opt	um	12	limited	restricted	NA	NA	0.702127659574468	NA	NA	0	1	12.7583333333333	11.2	16.1	90.2916666666667	71	98	55.0003329166667	52.25636	60.52108	0	3.6	63.29863125	0	93
51	2015-06-01	43	35	6	21.42857143	5.4	both	2	0.219512195	30	1	NA	um	12	free	water.out	3.5625	2.56449076879325	1	0.315789473684211	0.552631578947368	NA	NA	11.4083333333333	8.5	13.4	97.5833333333333	88	100	52.5929058333333	47.4177	56.24408	0	0.6	55.3396665625	0	5.8
52	2015-06-03	44	30	4	18.33333333	4.5	fixed	2	0.294117647	10	2	post-opt	um	12	free	water.in	4.25	2.43614092545888	0.484848484848485	0.187878787878788	0.490909090909091	0	0	17.8125	13.8	22.3	78.6666666666667	62	93	63.1037491666667	56.91018	69.18474	0	0	55.4313171875	0	1.2
53	NA	10	28	8	19.64285714	5	NA	2	0.222222222	15	2	NA	NA	NA	NA	NA	3.40740740740741	1.98570389107237	0	0.390625	0.640625	NA	NA	NA	NA	NA	NA	NA	NA	NA	NA	NA	NA	NA	NA	NA	NA
